# Supplementary material for: Structural evidence that RNA contributes to polymorphism of tau amyloid fibrils
Source: iScience. 2026 Mar 26;29(4):115501. doi: 10.1016/j.isci.2026.115501 (PMC13091454; doi:10.1016/j.isci.2026.115501)
Supplement: Table S1. Tau fibril structure solvation energies tabulated from Amyloid Atlas (https://people.mbi.ucla.edu/sawaya/amyloidatlas/) on March 9, 2025 [file mmc2.xlsx]

## Sheet: Sheet1
Source	Description	PDB	ΔG°/chain (kcal/mol)	ΔG°/residue (kcal/mol)
RNA-tau	Grown with unfractionated mouse liver RNA	7sp1	-15.4	-0.43
RNA-tau	Grown with unfractionated mouse liver RNA (charge compensated)	7sp1	-16.5	-0.46
RNA-tau	Grown with unfractionated mouse liver RNA and seeded by AD tau	9o8e	-42.8	-0.39
RNA-tau	Grown with unfractionated mouse liver RNA and seeded by AD tau (charge compensated)	9o8e	-49.6	-0.46
RNA-tau	Grown with mouse liver 18S ribosomal RNA	9o8h	-21.9	-0.31
RNA-tau	Grown with mouse liver 18S ribosomal RNA (charge compensated)	9o8h	-24.3	-0.35
Human	AD PHF	5o3l	-34.5	-0.47
Human	FTD PHF, V337M mutation	9eo7	-37.15	-0.48
Human	FTD PHF, R406W mutation	9eog	-37.6	-0.49
Human	FTD triple helical filament, V337M mutation	9eoe	-36.9	-0.48
Human	AD SF	5o3t	-32.45	-0.44
Human	CTE type I	6nwp	-35.25	-0.47
Human	CTE type II	6nwq	-29.4	-0.39
Human	CTE type III	8oti	-36.7	-0.49
Human	Pick's disease	6gx5	-47	-0.5
Human	Pick's disease with delK281 mutation	8p34	-43.1	-0.46
Human	FTDP-17 with tau P301L mutation	9gg0	-40.9	-0.38
Human	FTDP-17 with tau P301T mutation, type II	9gg6	-36.8	-0.38
Human	CDB type I	6tjo	-33.6	-0.31
Human	AGD type I	7p6d	-35	-0.3
Human	CDB type II	6tjx	-40.15	-0.38
Human	AGD type II	7p6e	-38.05	-0.36
Human	PSP	7p65	-41.5	-0.38
Human	GGT type I	7p66	-44.7	-0.41
Human	GGT type II	7p67	-41.45	-0.38
Human	GGT type III	7p68	-44.7	-0.41
Human	LNT type 1a	7p6a	-44.8	-0.41
Human	LNT type 1b	7p6b	-43.9	-0.41
Human	LNT type 2	7p6c	-42.2	-0.39
Human	FTDP-17 with P301T mutation, type I	9gg1	-39.7	-0.37
Recombinant	First amyloid intermediate to AD/CTE fold	8ppo	-7.85	-0.52
Recombinant	PHF made with 200mM MgCl2 200 rpm	7ql4	-42.55	-0.56
Recombinant	Trible helical filament	8q8s	-40.5	-0.53
Recombinant	S396D+S400D+T403D mutations	7qki	-39.2	-0.42
Recombinant	Late intermediate filament 2 on pathway to AD fold	8q88	-39.25	-0.52
Recombinant	Isoform F with heparin	8zwl	33.55	-0.44
Recombinant	Late intermediate filament 7 on pathway to AD fold	8q8l	-38.75	-0.52
Recombinant	Late intermediate filament 6 on pathway to AD fold	8q8d	-40.95	-0.54
Recombinant	Late intermediate filament 5 on pathway to AD fold	8q8f	-39.05	-0.53
Recombinant	Middle intermediate filament 11 on pathway to CTE fold	8q9a	-36.6	-0.48
Recombinant	Middle intermediate filament 2 on pathway to CTE fold	8q2j	-38.3	-0.5
Recombinant	CTE-I fold	8q9m	-39.45	-0.53
Recombinant	CTE-II fold	8qjj	-40.35	-0.54
Recombinant	Late intermediate filament 4 on pathway to CTE fold	8q9h	-36	-0.49
Recombinant	Late intermediate filament 13 on pathway to CTE fold	8q9k	-36.2	-0.49
Recombinant	CTE-like formed in MgSO4 and NaCl	7qlo	-35.45	-0.51
Recombinant	Late intermediate filament 3 on pathway to CTE fold	8q9f	-37.4	-0.52
Recombinant	Late intermediate filament 5 on pathway to CTE fold	8q9g	-37.6	-0.52
Recombinant	Late intermediate filament 7 on pathway to CTE fold	8q9j	-40.45	-0.55
Recombinant	Late intermediate filament 14 on pathway to CTE fold	8q9l	-40.37	-0.55
Recombinant	Late intermediate filament 6 on pathway to CTE fold	8q9i	-37.6	-0.52
Recombinant	Formed in KCl	7r5h	-40.8	-0.51
Recombinant	Middle intermediate filament 1 on pathway to AD fold	8q27	-39.85	-0.53
Recombinant	Middle intermediate filament 10 on pathway to AD fold	8q8c	-34.85	-0.49
Recombinant	Middle intermediate filament 6 on pathway to AD fold	8q7l	-37.76	-0.51
Recombinant	Middle intermediate filament 7 on pathway to AD fold	8q7m	-40.37	-0.54
Recombinant	Late intermediate filament 4 on pathway to AD fold	8q8e	-33.98	-0.46
Recombinant	Formed in KCl	7qk5	-37.47	-0.51
Recombinant	Middle intermediate filament 12 on pathway to CTE fold	8qcr	-39	-0.52
Recombinant	Late intermediate filament 48on pathway to AD fold	8qcp	-38.4	-0.51
Recombinant	Middle intermediate filament 14 on pathway to CTE fold	8q9c	-39.75	-0.53
Recombinant	Middle intermediate filament 4 on pathway to CTE fold	8q8w	-35.75	-0.5
Recombinant	Middle intermediate filament 7 on pathway to CTE fold	8q8z	-39.1	-0.52
Recombinant	Middle intermediate filament 5 on pathway to CTE fold	8q8x	-39.25	-0.52
Recombinant	Middle intermediate filament 6 on pathway to CTE fold	8q8y	-38.1	-0.52
Recombinant	Middle intermediate filament 11 on pathway to AD fold	8q7t	-37.93	-0.52
Recombinant	Formed in MgCl2 and NaCl, 4 protofilaments	7qkj	-39.9	-0.53
Recombinant	Middle intermediate filament 5 on pathway to AD fold	8q7f	-39.05	-0.52
Recombinant	Middle intermediate filament 1 on pathway to CTE fold	8q8u	-35.35	-0.5
Recombinant	Middle intermediate filament 8 on pathway to AD fold	8q7p	-36.25	-0.48
Recombinant	Middle intermediate filament 3 on pathway to CTE fold	8q8v	-36.35	-0.48
Recombinant	Middle intermediate filament 13 on pathway to CTE fold	8q9b	-36.35	-0.48
Recombinant	Formed in NaHCO3 and NaCl	7r4t	-41.3	-0.54
Recombinant	Formed in LiCl	7qjy	-39.65	-0.52
Recombinant	Middle intermediate filament 6 on pathway to CTE fold	8q97	-36.15	-0.51
Recombinant	Middle intermediate filament 8 on pathway to CTE fold	8q98	-37.7	-0.5
Recombinant	Middle intermediate filament 3 on pathway to AD fold	8q2k	-30.45	-0.53
Recombinant	Middle intermediate filament 15 on pathway to CTE fold	8q9d	-37.9	-0.51
Recombinant	Middle intermediate filament 4 on pathway to AD fold	8q2l	-34.45	-0.48
Recombinant	Formed at 700rpm	7qjx	-38.2	-0.51
Recombinant	Spindle-like fold	7ypg	-46.7	-0.4
Recombinant	S396E+T403E+S404E phosphomimetic mutations	8ttn	-33.9	-0.38
Recombinant	Phosphoserine mutant	7qky	-28.8	-0.44
Recombinant	Grown with CuCl2	7qkf	-23.1	-0.56
Recombinant	Grown with heparin, snake polymorph	6qjh	-19.4	-0.33
Recombinant	Grown with heparin, twister polymorph	6qjm	-9	-0.24
Recombinant	Grown with heparin, jagged polymorph	6qjp	-7.3	-0.21
Recombinant	Grown with heparan sulfate at 700rpm	7qk6	-24.9	-0.46
Recombinant	S356D mutation, grown with KCl	7qkw	-23.1	-0.45
Recombinant	Grown with tetrasodium pyrophosphate	7ql2	-23.1	-0.46
Recombinant	Grown at 700rpm	7qk3	-28.3	-0.46
Recombinant	S356D mutation, grown with NaCl	7qkm	-27	-0.49
Recombinant	Grown with heparin	6qjq	-12.8	-0.47
Recombinant	Grown with sodium azide	7qkh	-13.85	-0.41
Recombinant	Small core of VQIVYK region with three protofilaments	7qkz	-9.23	-0.84
Recombinant	Short segment from R1-2 with 12 protofilaments, acetylated K274 and K280	8fnz	-4.58	-0.44
Recombinant	Human, PAM4 segment, amidated C-terminus, acetylated N-terminus, synthetic, fibril type 1 with 12 protofilaments	8oh2	-3.76	-0.29
Recombinant	Human, PAM4 segment, amidated C-terminus, Fmoc-adducted N-terminus, synthetic, fibril type 2 with 6 protofilaments	8ohi	-4.45	-0.34
Recombinant	Human, PAM4 segment, amidated C-terminus, Fmoc-adducted N-terminus, synthetic, fibril type 3 with 8 protofilaments	8ohp	-3.95	-0.3
Recombinant	Human, PAM4 segment, amidated C-terminus, Fmoc-adducted N-terminus, synthetic, fibril type 4 with 8 protofilaments	8oi0	-4.175	-0.32
Mouse	Human tau P301L 0N4R, extracted from transgenic mouse line rTg4510 brain	8wcp	-10.43	-0.42
Mouse	Human tau P301S 0N4R, extracted from transgenic mouse line TG2541 brain	8q96	-10.6	-0.41
Mouse	Human tau P301S 1N4R, extracted from transgenic mouse line PS19 brain	8q92	-28.6	-0.3
Cell line	SH-SY5Y cells seeded with AD brain extract	8ore	-43.2	-0.56
Cell line	SH-SY5Y cells seeded with CBD brain extract, type I filament	8orf	-45	-0.45
Cell line	SH-SY5Y cells seeded with CBD brain extract, type II filament	8org	-36.3	-0.42
